# Supplementary material for: Salzburg Visual Field Trainer (SVFT): A virtual reality device for (the evaluation of) neuropsychological rehabilitation
Source: PLoS One. 2021 Sep 16;16(9):e0249762. doi: 10.1371/journal.pone.0249762 (PMC8445436; doi:10.1371/journal.pone.0249762)
Supplement: S1 File — ZIP File that contains all acquired data from the 40 participants that were included into the present study. (ZIP) [file pone.0249762.s001.zip]

Archive with 40 entries (40 files):
- train_protocol_svft_07.json
- train_protocol_svft_08.json
- train_protocol_svft_09.json
- train_protocol_svft_10.json
- train_protocol_svft_11.json
- train_protocol_svft_12.json
- train_protocol_svft_13.json
- train_protocol_svft_14.json
- train_protocol_svft_15.json
- train_protocol_svft_16.json
- train_protocol_svft_17.json
- train_protocol_svft_18.json
- train_protocol_svft_19.json
- train_protocol_svft_20.json
- train_protocol_svft_21.json
- train_protocol_svft_22.json
- train_protocol_svft_23.json
- train_protocol_svft_24.json
- train_protocol_svft_25.json
- train_protocol_svft_26.json
- train_protocol_svft_27.json
- train_protocol_svft_28.json
- train_protocol_svft_29.json
- train_protocol_svft_30.json
- train_protocol_svft_31.json
- train_protocol_svft_32.json
- train_protocol_svft_33.json
- train_protocol_svft_34.json
- train_protocol_svft_35.json
- train_protocol_svft_36.json
- train_protocol_svft_37.json
- train_protocol_svft_38.json
- train_protocol_svft_39.json
- train_protocol_svft_00.json
- train_protocol_svft_01.json
- train_protocol_svft_02.json
- train_protocol_svft_03.json
- train_protocol_svft_04.json
- train_protocol_svft_05.json
- train_protocol_svft_06.json
