# Supplementary material for: Salzburg Visual Field Trainer (SVFT): A virtual reality device for (the evaluation of) neuropsychological rehabilitation
Source: PLoS One. 2021 Sep 16;16(9):e0249762. doi: 10.1371/journal.pone.0249762 (PMC8445436; doi:10.1371/journal.pone.0249762)
Supplement: S1 File — ZIP File that contains all acquired data from the 40 participants that were included into the present study. (ZIP) [file pone.0249762.s001.zip › train_protocol_svft_20.json]

{
    "SessionTime": "2019-11-26 | 12:52:57",
    "SessionRuntime": 406.9056091308594,
    "SessionClicks": 134,
    "SessionRotationsX": [
        33.709999084472659,
        88358625280.0,
        65675350016.0,
        89111453696.0,
        88756494336.0,
        86076940288.0,
        81674838016.0,
        89957408768.0,
        81281081344.0,
        83979837440.0,
        72768921600.0,
        88325554176.0,
        89961930752.0,
        77046579200.0,
        80526794752.0,
        75545935872.0,
        73029238784.0,
        88757485568.0,
        89640919040.0,
        67411693568.0,
        88812961792.0,
        85638111232.0,
        85311758336.0,
        83496132608.0,
        85540495360.0,
        73149857792.0,
        88358625280.0,
        65675350016.0,
        89111453696.0,
        88756494336.0,
        86076940288.0,
        25.950000762939454,
        89957408768.0,
        81281081344.0,
        83979837440.0,
        72768921600.0,
        88325554176.0,
        25.950000762939454,
        77046579200.0,
        80526794752.0,
        75545935872.0,
        73029238784.0,
        88757485568.0,
        25.950000762939454,
        67411693568.0,
        88812961792.0,
        85638111232.0,
        85311758336.0,
        83496132608.0,
        25.950000762939454,
        73149857792.0,
        88358625280.0,
        65675350016.0,
        89111453696.0,
        88756494336.0,
        25.950000762939454,
        81674838016.0,
        15.199999809265137,
        81281081344.0,
        83979837440.0,
        72768921600.0,
        25.950000762939454,
        89961930752.0,
        77046579200.0,
        80526794752.0,
        75545935872.0,
        73029238784.0,
        25.950000762939454,
        89640919040.0,
        67411693568.0,
        88812961792.0,
        85638111232.0,
        85311758336.0,
        25.950000762939454,
        85540495360.0,
        73149857792.0,
        88358625280.0,
        65675350016.0,
        89111453696.0,
        25.950000762939454,
        86076940288.0,
        81674838016.0,
        89957408768.0,
        81281081344.0,
        83979837440.0,
        25.950000762939454,
        88325554176.0,
        89961930752.0,
        77046579200.0,
        80526794752.0,
        75545935872.0,
        25.950000762939454,
        88757485568.0,
        89640919040.0,
        67411693568.0,
        88812961792.0,
        85638111232.0,
        25.950000762939454,
        83496132608.0,
        85540495360.0,
        73149857792.0,
        88358625280.0,
        65675350016.0,
        25.950000762939454,
        88756494336.0,
        86076940288.0,
        81674838016.0,
        89957408768.0,
        81281081344.0,
        25.950000762939454,
        72768921600.0,
        88325554176.0,
        89961930752.0,
        77046579200.0,
        80526794752.0,
        25.950000762939454,
        73029238784.0,
        88757485568.0,
        89640919040.0,
        67411693568.0,
        88812961792.0,
        85638111232.0,
        85311758336.0,
        83496132608.0,
        85540495360.0,
        73149857792.0,
        88358625280.0,
        65675350016.0,
        89111453696.0,
        88756494336.0,
        86076940288.0,
        81674838016.0,
        89957408768.0,
        81281081344.0,
        83979837440.0,
        72768921600.0,
        88325554176.0,
        89961930752.0,
        77046579200.0,
        80526794752.0,
        75545935872.0,
        73029238784.0,
        88757485568.0,
        89640919040.0,
        67411693568.0,
        88812961792.0,
        85638111232.0,
        85311758336.0,
        83496132608.0,
        85540495360.0
    ],
    "SessionRotationsY": [
        12.40999984741211,
        17110044672.0,
        61536555008.0,
        -12615396352.0,
        14909229056.0,
        -26282323968.0,
        -37805031424.0,
        2768694528.0,
        38644350976.0,
        32363354112.0,
        52959260672.0,
        -17279926272.0,
        -2617806848.0,
        -46516932608.0,
        40192487424.0,
        48916373504.0,
        52599709696.0,
        -14903310336.0,
        8031627264.0,
        59629379584.0,
        -14569057280.0,
        -27678773248.0,
        28668870656.0,
        -33591588864.0,
        27978989568.0,
        -52431843328.0,
        17110044672.0,
        61536555008.0,
        -12615396352.0,
        14909229056.0,
        -26282323968.0,
        -5.539999961853027,
        2768694528.0,
        38644350976.0,
        32363354112.0,
        52959260672.0,
        -17279926272.0,
        -5.539999961853027,
        -46516932608.0,
        40192487424.0,
        48916373504.0,
        52599709696.0,
        -14903310336.0,
        -5.539999961853027,
        59629379584.0,
        -14569057280.0,
        -27678773248.0,
        28668870656.0,
        -33591588864.0,
        -5.539999961853027,
        -52431843328.0,
        17110044672.0,
        61536555008.0,
        -12615396352.0,
        14909229056.0,
        -5.539999961853027,
        -37805031424.0,
        -1.0399999618530274,
        38644350976.0,
        32363354112.0,
        52959260672.0,
        -5.539999961853027,
        -2617806848.0,
        -46516932608.0,
        40192487424.0,
        48916373504.0,
        52599709696.0,
        -5.539999961853027,
        8031627264.0,
        59629379584.0,
        -14569057280.0,
        -27678773248.0,
        28668870656.0,
        -5.539999961853027,
        27978989568.0,
        -52431843328.0,
        17110044672.0,
        61536555008.0,
        -12615396352.0,
        -5.539999961853027,
        -26282323968.0,
        -37805031424.0,
        2768694528.0,
        38644350976.0,
        32363354112.0,
        -5.539999961853027,
        -17279926272.0,
        -2617806848.0,
        -46516932608.0,
        40192487424.0,
        48916373504.0,
        -5.539999961853027,
        -14903310336.0,
        8031627264.0,
        59629379584.0,
        -14569057280.0,
        -27678773248.0,
        -5.539999961853027,
        -33591588864.0,
        27978989568.0,
        -52431843328.0,
        17110044672.0,
        61536555008.0,
        -5.539999961853027,
        14909229056.0,
        -26282323968.0,
        -37805031424.0,
        2768694528.0,
        38644350976.0,
        -5.539999961853027,
        52959260672.0,
        -17279926272.0,
        -2617806848.0,
        -46516932608.0,
        40192487424.0,
        -5.539999961853027,
        52599709696.0,
        -14903310336.0,
        8031627264.0,
        59629379584.0,
        -14569057280.0,
        -27678773248.0,
        28668870656.0,
        -33591588864.0,
        27978989568.0,
        -52431843328.0,
        17110044672.0,
        61536555008.0,
        -12615396352.0,
        14909229056.0,
        -26282323968.0,
        -37805031424.0,
        2768694528.0,
        38644350976.0,
        32363354112.0,
        52959260672.0,
        -17279926272.0,
        -2617806848.0,
        -46516932608.0,
        40192487424.0,
        48916373504.0,
        52599709696.0,
        -14903310336.0,
        8031627264.0,
        59629379584.0,
        -14569057280.0,
        -27678773248.0,
        28668870656.0,
        -33591588864.0,
        27978989568.0
    ]
}
