# Supplementary material for: Salzburg Visual Field Trainer (SVFT): A virtual reality device for (the evaluation of) neuropsychological rehabilitation
Source: PLoS One. 2021 Sep 16;16(9):e0249762. doi: 10.1371/journal.pone.0249762 (PMC8445436; doi:10.1371/journal.pone.0249762)
Supplement: S1 File — ZIP File that contains all acquired data from the 40 participants that were included into the present study. (ZIP) [file pone.0249762.s001.zip › train_protocol_svft_29.json]

{
    "SessionTime": "2019-11-29 | 18:22:29",
    "SessionRuntime": 406.12554931640627,
    "SessionClicks": 132,
    "SessionRotationsX": [
        33.709999084472659,
        -89435742208.0,
        -87601618944.0,
        -89718079488.0,
        -89960734720.0,
        -89418366976.0,
        -89236119552.0,
        -89987555328.0,
        -89655164928.0,
        -88680972288.0,
        -87904403456.0,
        -89606553600.0,
        -89988874240.0,
        -89390964736.0,
        -88372248576.0,
        -88059011072.0,
        -89048145920.0,
        -89659285504.0,
        -89891856384.0,
        -88152432640.0,
        -89962561536.0,
        -89849708544.0,
        -88840585216.0,
        -89300574208.0,
        -89846087680.0,
        -89057181696.0,
        -89435742208.0,
        -87601618944.0,
        -89718079488.0,
        -89960734720.0,
        -89418366976.0,
        25.420000076293947,
        -89987555328.0,
        -89655164928.0,
        -88680972288.0,
        -87904403456.0,
        -89606553600.0,
        25.420000076293947,
        -89390964736.0,
        -88372248576.0,
        -88059011072.0,
        -89048145920.0,
        -89659285504.0,
        25.420000076293947,
        -88152432640.0,
        -89962561536.0,
        -89849708544.0,
        -88840585216.0,
        -89300574208.0,
        25.420000076293947,
        -89057181696.0,
        -89435742208.0,
        -87601618944.0,
        -89718079488.0,
        -89960734720.0,
        25.420000076293947,
        -89236119552.0,
        -89987555328.0,
        -89655164928.0,
        -88680972288.0,
        -87904403456.0,
        25.420000076293947,
        -89988874240.0,
        -89390964736.0,
        -88372248576.0,
        -88059011072.0,
        -89048145920.0,
        25.420000076293947,
        -89891856384.0,
        -88152432640.0,
        -89962561536.0,
        -89849708544.0,
        -88840585216.0,
        25.420000076293947,
        -89846087680.0,
        -89057181696.0,
        -89435742208.0,
        -87601618944.0,
        -89718079488.0,
        25.420000076293947,
        -89418366976.0,
        -89236119552.0,
        -89987555328.0,
        -89655164928.0,
        -88680972288.0,
        25.420000076293947,
        -89606553600.0,
        -89988874240.0,
        -89390964736.0,
        -88372248576.0,
        -88059011072.0,
        25.420000076293947,
        -89659285504.0,
        -89891856384.0,
        -88152432640.0,
        -89962561536.0,
        -89849708544.0,
        25.420000076293947,
        -89300574208.0,
        -89846087680.0,
        -89057181696.0,
        -89435742208.0,
        -87601618944.0,
        25.420000076293947,
        -89960734720.0,
        -89418366976.0,
        -89236119552.0,
        -89987555328.0,
        -89655164928.0,
        25.420000076293947,
        -87904403456.0,
        -89606553600.0,
        -89988874240.0,
        -89390964736.0,
        -88372248576.0,
        25.420000076293947,
        -89048145920.0,
        -89659285504.0,
        -89891856384.0,
        -88152432640.0,
        -89962561536.0,
        -89849708544.0,
        -88840585216.0,
        -89300574208.0,
        -89846087680.0,
        -89057181696.0,
        -89435742208.0,
        -87601618944.0,
        -89718079488.0,
        -89960734720.0,
        -89418366976.0,
        -89236119552.0,
        -89987555328.0,
        -89655164928.0,
        -88680972288.0,
        -87904403456.0,
        -89606553600.0,
        -89988874240.0,
        -89390964736.0,
        -88372248576.0,
        -88059011072.0,
        -89048145920.0,
        -89659285504.0,
        -89891856384.0,
        -88152432640.0,
        -89962561536.0,
        -89849708544.0,
        -88840585216.0,
        26.729999542236329,
        35.470001220703128
    ],
    "SessionRotationsY": [
        12.40999984741211,
        10062215168.0,
        20638730240.0,
        -7118082560.0,
        2658119680.0,
        -10215450624.0,
        -11701070848.0,
        1496617728.0,
        7870889472.0,
        15352025088.0,
        19308417024.0,
        -8406307328.0,
        -1415005056.0,
        -10452510720.0,
        17039526912.0,
        18590615552.0,
        13054786560.0,
        -7823788544.0,
        4410613760.0,
        18142445568.0,
        -2595872512.0,
        -5199033856.0,
        14399596544.0,
        -11198501888.0,
        5261210112.0,
        -12992986112.0,
        10062215168.0,
        20638730240.0,
        -7118082560.0,
        2658119680.0,
        -10215450624.0,
        -3.6600000858306886,
        1496617728.0,
        7870889472.0,
        15352025088.0,
        19308417024.0,
        -8406307328.0,
        -3.6600000858306886,
        -10452510720.0,
        17039526912.0,
        18590615552.0,
        13054786560.0,
        -7823788544.0,
        -3.6600000858306886,
        18142445568.0,
        -2595872512.0,
        -5199033856.0,
        14399596544.0,
        -11198501888.0,
        -3.6600000858306886,
        -12992986112.0,
        10062215168.0,
        20638730240.0,
        -7118082560.0,
        2658119680.0,
        -3.6600000858306886,
        -11701070848.0,
        1496617728.0,
        7870889472.0,
        15352025088.0,
        19308417024.0,
        -3.6600000858306886,
        -1415005056.0,
        -10452510720.0,
        17039526912.0,
        18590615552.0,
        13054786560.0,
        -3.6600000858306886,
        4410613760.0,
        18142445568.0,
        -2595872512.0,
        -5199033856.0,
        14399596544.0,
        -3.6600000858306886,
        5261210112.0,
        -12992986112.0,
        10062215168.0,
        20638730240.0,
        -7118082560.0,
        -3.6600000858306886,
        -10215450624.0,
        -11701070848.0,
        1496617728.0,
        7870889472.0,
        15352025088.0,
        -3.6600000858306886,
        -8406307328.0,
        -1415005056.0,
        -10452510720.0,
        17039526912.0,
        18590615552.0,
        -3.6600000858306886,
        -7823788544.0,
        4410613760.0,
        18142445568.0,
        -2595872512.0,
        -5199033856.0,
        -3.6600000858306886,
        -11198501888.0,
        5261210112.0,
        -12992986112.0,
        10062215168.0,
        20638730240.0,
        -3.6600000858306886,
        2658119680.0,
        -10215450624.0,
        -11701070848.0,
        1496617728.0,
        7870889472.0,
        -3.6600000858306886,
        19308417024.0,
        -8406307328.0,
        -1415005056.0,
        -10452510720.0,
        17039526912.0,
        -3.6600000858306886,
        13054786560.0,
        -7823788544.0,
        4410613760.0,
        18142445568.0,
        -2595872512.0,
        -5199033856.0,
        14399596544.0,
        -11198501888.0,
        5261210112.0,
        -12992986112.0,
        10062215168.0,
        20638730240.0,
        -7118082560.0,
        2658119680.0,
        -10215450624.0,
        -11701070848.0,
        1496617728.0,
        7870889472.0,
        15352025088.0,
        19308417024.0,
        -8406307328.0,
        -1415005056.0,
        -10452510720.0,
        17039526912.0,
        18590615552.0,
        13054786560.0,
        -7823788544.0,
        4410613760.0,
        18142445568.0,
        -2595872512.0,
        -5199033856.0,
        14399596544.0,
        9.800000190734864,
        -5.0
    ]
}
